# Supplementary material for: Design and psychometric evaluation of schools’ resilience tool in Emergencies and disasters: A mixed-method
Source: PLoS One. 2021 Jul 22;16(7):e0253906. doi: 10.1371/journal.pone.0253906 (PMC8297909; doi:10.1371/journal.pone.0253906)
Supplement: S1 Data — (XLSX) [file pone.0253906.s007.xlsx]

## Sheet: IIM
Items	Respondent-1	Respondent-2	Respondent-3	Respondent-4	Respondent-5	Respondent-6	Respondent-7	Respondent-8	Respondent-9	Respondent-10	Respondent-11	# of Respondents	Frequency	Suitability	II-Score	Result
Item-1	5	5	5	5	5	5	5	5	5	4		10	1	4.9	4.9	Good
Item-2	5	4	5	5	5	5	5	5	5	4		10	1	4.8	4.8	Good
Item-3	5	5	5	5	5	5	5	5	5	3		10	0.9	4.8	4.32	Good
Item-4	5	5	5	5	5	5	5	5	5	4		10	1	4.9	4.9	Good
Item-5	5	5	5	5	5	5	5	5	5	3		10	0.9	4.8	4.32	Good
Item-6	4	5	5	5	5	5	5	5	3	5		10	0.9	4.7	4.23	Good
Item-7	4	5	5	5	5	5	5	5	5	4		10	1	4.8	4.8	Good
Item-8	5	5	5	5	5	5	5	5	5	4		10	1	4.9	4.9	Good
Item-9	5	5	5	5	5	5	5	5	5	4		10	1	4.9	4.9	Good
Item-10	5	5	5	5	5	5	5	5	5	4		10	1	4.9	4.9	Good
Item-11	5	5	5	5	5	5	5	4	5	5		10	1	4.9	4.9	Good
Item-12	5	5	5	5	5	5	5	5	5	5		10	1	5	5	Good
Item-13	5	5	5	5	5	5	5	5	5	4		10	1	4.9	4.9	Good
Item-14	5	5	5	5	5	5	5	5	5	4		10	1	4.9	4.9	Good
Item-15	5	5	4	5	5	5	5	4	5	4		10	1	4.7	4.7	Good
Item-16	5	5	5	5	5	5	5	3	5	4		10	0.9	4.7	4.23	Good
Item-17	5	5	4	5	5	5	5	4	5	5		10	1	4.8	4.8	Good
Item-18	5	5	4	5	5	5	5	4	5	5		10	1	4.8	4.8	Good
Item-19	5	5	5	5	5	5	5	5	5	5		10	1	5	5	Good
Item-20	5	5	5	5	5	5	5	4	5	4		10	1	4.8	4.8	Good
Item-21	5	5	5	5	5	5	5	4	5	5		10	1	4.9	4.9	Good
Item-22	5	5	5	5	5	4	5	4	5	5		10	1	4.8	4.8	Good
Item-23	5	5	3	5	5	4	5	4	5	5		10	0.9	4.6	4.14	Good
Item-24	5	5	5	5	5	4	5	4	5	5		10	1	4.8	4.8	Good
Item-25	5	5	5	5	5	4	5	4	5	5		10	1	4.8	4.8	Good
Item-26	5	5	3	5	5	4	5	3	5	5		10	0.8	4.5	3.6	Good
Item-27	5	5	5	5	5	4	5	4	5	5		10	1	4.8	4.8	Good
Item-28	5	5	5	5	5	4	5	5	5	5		10	1	4.9	4.9	Good
Item-29	5	5	5	5	4	4	5	4	5	5		10	1	4.7	4.7	Good
Item-30	5	5	5	5	4	4	5	5	5	5		10	1	4.8	4.8	Good
Item-31	5	5	5	5	5	4	5	4	5	5		10	1	4.8	4.8	Good
Item-32	5	5	5	5	5	5	5	5	5	5		10	1	5	5	Good
Item-33	5	5	5	5	3	3	5	5	5	4		10	0.8	4.5	3.6	Good
Item-34	5	5	3	5	4	4	5	5	5	4		10	0.9	4.5	4.05	Good
Item-35	5	5	3	5	4	4	5	5	5	4		10	0.9	4.5	4.05	Good
Item-36	5	5	3	5	3	3	4	4	5	5		10	0.7	4.2	2.94	Good
Item-37	5	5	3	5	3	3	2	4	5	3		10	0.5	3.8	1.9	Good
Item-38	5	5	3	5	4	2	4	4	5	3		10	0.7	4	2.8	Good
Item-39	5	5	4	5	2	2	3	4	5	4		10	0.7	3.9	2.73	Good
Item-40	5	5	2	5	4	2	2	4	5	3		10	0.6	3.7	2.22	Good
Item-41	4	5	3	5	3	3	2	5	5	4		10	0.6	3.9	2.34	Good
Item-42	5	5	5	5	5	3	2	5	5	3		10	0.7	4.3	3.01	Good
Item-43	5	5	5	5	5	3	4	4	5	3		10	0.8	4.4	3.52	Good
Item-44	5	5	5	5	5	3	5	4	5	4		10	0.9	4.6	4.14	Good
Item-45	5	5	2	5	2	3	4	4	5	3		10	0.6	3.8	2.28	Good
Item-46	5	5	5	5	4	5	5	4	5	3		10	0.9	4.6	4.14	Good
Item-47	5	5	5	5	4	5	5	4	5	3		10	0.9	4.6	4.14	Good
Item-48	5	5	5	5	4	5	5	4	5	4		10	1	4.7	4.7	Good
Item-49	5	5	5	5	5	4	5	4	5	4		10	1	4.7	4.7	Good
Item-50	5	5	5	5	4	4	3	4	5	2		10	0.8	4.2	3.36	Good
Item-51	5	5	5	5	5	2	5	4	5	4		10	0.9	4.5	4.05	Good
Item-52	5	5	5	5	4	3	5	4	5	4		10	0.9	4.5	4.05	Good
Item-53	5	5	5	5	5	3	3	4	3	2		10	0.6	4	2.4	Good
Item-54	5	5	5	5	4	3	5	4	4	3		10	0.8	4.3	3.44	Good
Item-55	5	5	5	5	4	3	5	4	5	3		10	0.8	4.4	3.52	Good
Item-56	5	5	4	5	4	3	5	4	5	3		10	0.8	4.3	3.44	Good
Item-57	5	5	5	5	4	3	5	4	5	3		10	0.8	4.4	3.52	Good
Item-58	5	5	5	5	4	3	3	4	5	3		10	0.7	4.2	2.94	Good
Item-59	5	5	5	5	5	3	5	5	5	4		10	0.9	4.7	4.23	Good
Item-60	5	5	5	5	5	3	5	4	5	2		10	0.8	4.4	3.52	Good
Item-61	4	5	5	5	4	5	5	4	5	3		10	0.9	4.5	4.05	Good
Item-62	5	5	5	5	4	5	5	5	3	3		10	0.8	4.5	3.6	Good
Item-63	5	5	5	5	5	5	5	5	3	4		10	0.9	4.7	4.23	Good
Item-64	5	5	5	5	3	5	5	4	4	3		10	0.8	4.4	3.52	Good
Item-65	5	4	5	5	4	5	5	4	5	2		10	0.9	4.4	3.96	Good
Item-66	5	4	4	5	4	5	4	4	5	4		10	1	4.4	4.4	Good
Item-67	4	5	5	5	5	5	5	5	3	4		10	0.9	4.6	4.14	Good
Item-68	4	5	5	5	5	5	4	4	5	2		10	0.9	4.4	3.96	Good
Item-69	4	5	5	5	4	5	5	4	5	2		10	0.9	4.4	3.96	Good
Item-70	5	5	5	5	4	5	5	4	5	3		10	0.9	4.6	4.14	Good
Item-71	5	5	5	5	5	5	5	4	5	3		10	0.9	4.7	4.23	Good
Item-72	5	5	5	5	5	3	5	4	5	3		10	0.8	4.5	3.6	Good
Item-73	5	5	5	5	5	4	5	5	5	4		10	1	4.8	4.8	Good
Item-74	5	5	5	5	5	4	4	4	5	4		10	1	4.6	4.6	Good
Item-75	5	5	5	5	3	5	3	3	5	3		10	0.6	4.2	2.52	Good
Item-76	5	5	4	5	4	3	4	5	5	4		10	0.9	4.4	3.96	Good
Item-77	5	5	5	5	5	3	3	5	5	5		10	0.8	4.6	3.68	Good
Item-78	5	5	5	5	5	3	5	4	5	4		10	0.9	4.6	4.14	Good
Item-79	5	5	5	5	5	4	5	4	5	4		10	1	4.7	4.7	Good
Item-80	5	5	4	5	4	4	5	4	5	4		10	1	4.5	4.5	Good
Item-81	5	5	5	5	5	4	3	4	5	4		10	0.9	4.5	4.05	Good
Item-82	5	5	5	5	4	4	4	5	5	4		10	1	4.6	4.6	Good
Item-83	5	5	5	5	5	5	5	3	5	4		10	0.9	4.7	4.23	Good
Item-84	5	5	5	5	4	2	4	3	5	4		10	0.8	4.2	3.36	Good
Item-85	5	5	5	5	4	5	3	4	5	4		10	0.9	4.5	4.05	Good
Item-86	5	5	4	5	3	3	3	4	5	4		10	0.7	4.1	2.87	Good
Item-87	5	5	5	5	4	2	5	3	5	3		10	0.7	4.2	2.94	Good
Item-88	5	5	3	5	5	5	4	4	5	3		10	0.8	4.4	3.52	Good
Item-89	5	5	5	5	4	2	5	3	5	3		10	0.7	4.2	2.94	Good
Item-90	4	5	3	5	3	2	4	4	5	3		10	0.6	3.8	2.28	Good
Item-91	5	5	3	5	4	2	4	4	5	3		10	0.7	4	2.8	Good

## Sheet: CVR
Item Description	Rater-1	Rater-2	Rater-3	Rater-4	Rater-5	Rater-6	Rater-7	Rater-8	Rater-9	Rater-10	Rater-11	Rater-12	Rater-13	Rater14	Rater-15	Rater-16	Rater-17	Rater-18	Rater-19	Rater-20	n-Essential	N/2	CVR
Item-1	3	3	3	3	2	3	3	3	3	3											9	5	0.8
Item-2	3	3	3	3	3	3	3	3	3	3											10	5	1
Item-3	2	3	3	3	3	3	3	3	3	3											9	5	0.8
Item-4	3	2	3	3	3	3	3	3	3	3											9	5	0.8
Item-5	3	3	3	3	3	3	3	3	3	3											10	5	1
Item-6	3	3	3	3	3	3	3	3	3	3											10	5	1
Item-7	3	3	3	3	2	3	3	3	3	3											9	5	0.8
Item-8	3	3	3	3	3	3	3	1	3	3											9	5	0.8
Item-9	3	3	3	3	3	3	3	1	1	3											8	5	0.6
Item-10	3	3	3	3	3	3	3	3	3	3											10	5	1
Item-11	3	3	3	3	3	3	3	1	3	3											9	5	0.8
Item-12	3	3	3	3	3	3	3	3	3	3											10	5	1
Item-13	3	1	3	3	2	3	1	3	1	1											5	5	0
Item-14	3	3	3	3	2	3	3	3	3	3											9	5	0.8
Item-15	2	3	3	2	2	3	3	2	3	3											6	5	0.2
Item-16	3	3	3	3	1	3	3	2	3	3											8	5	0.6
Item-17	3	3	3	3	1	3	3	3	3	2											8	5	0.6
Item-18	3	3	3	3	2	3	3	3	3	3											9	5	0.8
Item-19	3	3	3	3	3	3	3	3	3	3											10	5	1
Item-20	3	3	3	3	2	3	3	3	3	3											9	5	0.8
Item-21	3	3	3	3	3	3	3	3	3	3											10	5	1
Item-22	3	3	3	3	2	3	3	3	3	3											9	5	0.8
Item-23	3	1	3	3	2	3	2	3	3	2											6	5	0.2
Item-24	3	3	3	3	3	3	3	3	3	3											10	5	1
Item-25	3	3	3	3	3	3	3	3	3	3											10	5	1
Item-26	3	3	3	3	3	3	3	3	3	2											9	5	0.8
Item-27	3	3	3	3	3	3	3	2	3	3											9	5	0.8
Item-28	3	3	3	3	2	3	3	3	3	3											9	5	0.8
Item-29	3	1	3	3	2	3	3	3	3	2											7	5	0.4
Item-30	3	3	3	3	3	3	3	3	3	3											10	5	1
Item-31	3	3	3	3	3	3	3	3	3	3											10	5	1
Item-32	3	3	3	3	2	3	3	3	3	3											9	5	0.8
Item-33	3	3	3	3	2	3	3	3	1	2											7	5	0.4
Item-34	3	3	3	3	2	3	3	3	3	2											8	5	0.6
Item-35	3	3	3	3	2	2	3	2	3	3											7	5	0.4
Item-36	3	3	3	3	3	2	3	3	3	3											9	5	0.8
Item-37	3	2	3	3	2	3	3	1	3	2											6	5	0.2
Item-38	3	1	3	3	2	3	3	2	3	2											6	5	0.2
Item-39	3	3	3	3	1	3	3	3	1	2											7	5	0.4
Item-40	3	3	3	3	1	3	2	2	1	2											5	5	0
Item-41	3	3	3	1	1	3	1	1	3	1											5	5	0
Item-42	3	3	3	3	1	3	2	3	3	2											7	5	0.4
Item-43	3	3	3	3	2	3	3	3	1	2											7	5	0.4
Item-44	3	3	3	3	3	3	3	3	3	3											10	5	1
Item-45	3	3	3	3	2	3	2	2	3	2											6	5	0.2
Item-46	3	3	3	3	3	3	3	3	3	3											10	5	1
Item-47	3	3	3	3	3	3	3	3	3	3											10	5	1
Item-48	3	3	3	3	3	3	3	3	3	3											10	5	1
Item-49	3	3	3	3	3	3	3	3	2	3											9	5	0.8
Item-50	3	3	3	3	3	3	3	2	3	3											9	5	0.8
Item-51	3	3	3	3	3	3	3	3	3	3											10	5	1
Item-52	3	3	3	3	2	3	3	3	1	3											8	5	0.6
Item-53	2	1	3	2	2	3	2	1	3	2											3	5	-0.4
Item-54	3	3	3	3	3	3	3	3	3	3											10	5	1
Item-55	3	3	3	3	3	3	3	3	3	3											10	5	1
Item-56	3	3	3	3	3	3	3	3	3	3											10	5	1
Item-57	3	3	3	3	3	3	3	3	3	3											10	5	1
Item-58	3	3	3	3	2	3	3	3	3	3											9	5	0.8
Item-59	3	3	3	3	3	3	3	3	3	3											10	5	1
Item-60	3	3	3	3	3	3	3	2	3	3											9	5	0.8
Item-61	3	3	3	3	3	3	3	3	3	3											10	5	1
Item-62	3	3	3	3	3	3	3	3	3	3											10	5	1
Item-63	3	1	3	3	3	3	3	3	3	3											9	5	0.8
Item-64	3	1	3	3	3	3	2	2	3	2											6	5	0.2
Item-65	3	1	3	1	3	3	2	1	3	2											5	5	0
Item-66	3	2	3	3	3	3	2	2	3	2											6	5	0.2
Item-67	3	3	3	3	2	3	2	3	3	2											7	5	0.4
Item-68	3	3	3	3	2	3	2	3	3	2											7	5	0.4
Item-69	3	3	3	3	3	3	3	3	3	3											10	5	1
Item-70	3	3	3	3	2	3	3	3	3	3											9	5	0.8
Item-71	3	3	3	3	3	3	3	2	3	3											9	5	0.8
Item-72	3	3	3	3	3	3	3	1	3	3											9	5	0.8
Item-73	3	3	3	3	2	3	3	2	3	3											8	5	0.6
Item-74	3	1	3	2	3	3	3	3	3	3											8	5	0.6
Item-75	3	3	3	3	3	3	2	2	3	2											7	5	0.4
Item-76	3	3	3	3	3	3	3	3	3	2											9	5	0.8
Item-77	3	3	3	3	3	3	3	3	3	3											10	5	1
Item-78	3	3	3	3	3	3	2	1	3	2											7	5	0.4
Item-79	3	1	3	3	3	3	3	3	3	3											9	5	0.8
Item-80	3	1	3	3	3	3	3	2	3	3											8	5	0.6
Item-81	3	3	3	3	2	3	1	3	3	1											7	5	0.4
Item-82	3	3	3	3	3	3	3	2	1	3											8	5	0.6
Item-83	3	3	3	3	3	3	3	3	3	3											10	5	1
Item-84	3	3	3	3	3	3	3	3	3	3											10	5	1
Item-85	3	3	3	3	3	3	3	3	3	3											10	5	1
Item-86	3	3	3	3	2	3	3	2	3	3											8	5	0.6
Item-87	3	3	3	2	2	3	3	3	3	3											8	5	0.6
Item-88	3	3	3	3	2	3	3	3	3	3											9	5	0.8
Item-89	3	3	3	3	3	3	3	2	1	3											8	5	0.6
Item-90	3	2	3	3	3	3	3	2	3	3											8	5	0.6
Item-91	3	2	3	3	2	3	3	1	3	3											7	5	0.4
Item-92
Item-93
Item-94
Item-95
Item-96
Item-97
Item-98
Item-99
Item-100
Item-101
Item-102
Item-103
Item-104
Item-105
Item-106
Item-107
Item-108
Item-109
Item-110
Item-111
Item-112
Item-113
Item-114
Item-115
Item-116
Item-117
Item-118
Item-119
Item-120
Item-121
Item-122
Item-123
Item-124
Item-125
Item-126
Item-127
Item-128
Item-129
Item-130
Item-131
Item-132
Item-133
Item-134
Item-135
Item-136
Item-137
Item-138
Item-139
Item-140
Item-141
Item-142
Item-143
Item-144
Item-145
Item-146
Item-147
Item-148
Item-149
Item-150
Item-151
Item-152
Item-153
Item-154
Item-155
Item-156
Item-157
Item-158
Item-159
Item-160
Item-161
Item-162
Item-163
Item-164
Item-165
Item-166
Item-167
Item-168
Item-169
Item-170
Item-171
Item-172
Item-173
Item-174
Item-175
Item-176
Item-177
Item-178
Item-179
Item-180
Item-181
Item-182
Item-183
Item-184
Item-185
Item-186
Item-187
Item-188
Item-189
Item-190
Item-191
Item-192
Item-193
Item-194
Item-195
Item-196
Item-197
Item-198
Item-199

## Sheet: CVI
Item Description	Rater-1	Rater-2	Rater-3	Rater-4	Rater-5	Rater-6	Rater-7	Rater-8	Rater-9	Rater-10	Rater-11	Rater-12	Rater-13	Rater-14	Rater-15	Number of Rater	Number of Agreement	I-CVI	Pc	K*	Evaluation
Item-1	3	4	3	4	4	4	4	4	4	4						10	10	1	0.000976562	1	Valid	S-CVI/Ave	1.10508
Item-2	3	4	3	4	3	4	4	4	4	4						10	10	1	0.000976562	1	Valid	Total Agreement	47
Item-3	3	3	3	4	4	4	3	4	4	3						10	10	1	0.000976562	1	Valid	S-CVI/UA	0.643836
Item-4	4	4	3	4	4	4	3	3	4	3						10	10	1	0.000976562	1	Valid
Item-5	4	4	3	4	4	4	4	4	4	4						10	10	1	0.000976562	1	Valid
Item-6	4	4	3	4	4	4	4	4	4	3						10	10	1	0.000976562	1	Valid
Item-8	4	4	3	4	3	4	3	1	4	3						10	9	0.9	0.00976562	0.899014	Valid
Item-10	3	4	3	4	3	4	4	3	4	4						10	10	1	0.000976562	1	Valid
Item-11	3	4	3	4	3	4	4	1	4	4						10	9	0.9	0.00976562	0.899014	Valid
Item-12	4	4	3	4	3	4	4	4	4	4						10	10	1	0.000976562	1	Valid
Item-14	4	4	3	4	3	4	3	4	4	3						10	10	1	0.000976562	1	Valid
Item-16	3	4	3	4	2	4	4	3	4	4						10	9	0.9	0.00976562	0.899014	Valid
Item-17	3	4	3	4	2	4	4	4	4	3						10	9	0.9	0.00976562	0.899014	Valid
Item-18	4	4	3	4	2	4	4	4	4	4						10	9	0.9	0.00976562	0.899014	Valid
Item-19	3	4	3	4	3	4	4	4	4	4						10	10	1	0.000976562	1	Valid
Item-20	4	4	3	4	2	4	4	4	4	4						10	9	0.9	0.00976562	0.899014	Valid
Item-21	4	4	3	4	3	4	4	3	4	4						10	10	1	0.000976562	1	Valid
Item-22	4	4	3	4	2	4	3	3	4	3						10	9	0.9	0.00976562	0.899014	Valid
Item-24	4	4	3	4	3	4	4	4	4	4						10	10	1	0.000976562	1	Valid
Item-25	4	4	3	4	3	4	4	4	4	4						10	10	1	0.000976562	1	Valid
Item-26	4	4	3	4	3	4	4	3	4	4						10	10	1	0.000976562	1	Valid
Item-27	4	4	3	4	3	4	4	3	4	4						10	10	1	0.000976562	1	Valid
Item-28	4	4	3	4	3	4	4	3	4	4						10	10	1	0.000976562	1	Valid
Item-29	4	2	3	4	3	4	3	3	4	3						10	9	0.9	0.00976562	0.899014	Valid
Item-30	4	4	3	4	3	4	4	4	4	4						10	10	1	0.000976562	1	Valid
Item-31	4	4	3	4	3	4	4	4	4	4						10	10	1	0.000976562	1	Valid
Item-32	4	4	3	4	2	4	4	4	4	4						10	9	0.9	0.00976562	0.899014	Valid
Item-34	4	4	3	4	2	4	4	3	4	4						10	9	0.9	0.00976562	0.899014	Valid
Item-35	4	4	3	4	2	4	4	2	4	4						10	8	0.8	0.0439453	0.790807	Valid
Item-36	4	4	3	4	3	4	4	3	4	4						10	10	1	0.000976562	1	Valid
Item-39	4	4	3	4	2	4	4	3	4	4						10	9	0.9	0.00976562	0.899014	Valid
Item-42	4	4	3	4	2	4	3	3	4	3						10	9	0.9	0.00976562	0.899014	Valid
Item-43	4	4	3	4	3	4	3	3	2	3						10	9	0.9	0.00976562	0.899014	Valid
Item-44	4	4	3	4	3	4	4	3	4	4						10	10	1	0.000976562	1	Valid
Item-46	4	4	3	4	4	4	4	4	4	4						10	10	1	0.000976562	1	Valid
Item-47	4	4	3	4	4	4	4	4	4	4						10	10	1	0.000976562	1	Valid
Item-49	4	4	3	4	4	4	4	4	4	4						10	10	1	0.000976562	1	Valid
Item-50	4	4	3	4	4	4	4	3	4	4						10	10	1	0.000976562	1	Valid
Item-51	4	4	3	4	3	4	4	3	4	4						10	10	1	0.000976562	1	Valid
Item-52	4	4	3	4	3	4	4	4	2	4						10	9	0.9	0.00976562	0.899014	Valid
Item-54	4	4	3	4	4	4	4	4	4	4						10	10	1	0.000976562	1	Valid
Item-55	4	4	3	4	4	4	4	3	4	4						10	10	1	0.000976562	1	Valid
Item-56	4	4	3	4	4	4	4	3	4	4						10	10	1	0.000976562	1	Valid
Item-57	4	4	3	4	4	4	4	4	4	4						10	10	1	0.000976562	1	Valid
Item-58	4	4	3	4	3	4	4	4	4	4						10	10	1	0.000976562	1	Valid
Item-59	4	4	3	4	3	4	4	4	4	4						10	10	1	0.000976562	1	Valid
Item-60	4	4	3	4	3	4	4	3	4	4						10	10	1	0.000976562	1	Valid
Item-61	4	4	3	4	3	4	4	4	4	4						10	10	1	0.000976562	1	Valid
Item-62	4	4	3	4	3	4	4	4	4	4						10	10	1	0.000976562	1	Valid
Item-63	4	4	3	4	3	4	4	4	4	4						10	10	1	0.000976562	1	Valid
Item-68	4	4	3	4	3	4	3	4	4	3						10	10	1	0.000976562	1	Valid
Item-69	4	4	3	4	3	4	4	4	4	4						10	10	1	0.000976562	1	Valid
Item-70	4	4	3	4	2	4	4	4	4	4						10	9	0.9	0.00976562	0.899014	Valid
Item-71	4	4	3	4	4	4	4	3	4	4						10	10	1	0.000976562	1	Valid
Item-72	4	4	3	4	4	4	3	4	4	3						10	10	1	0.000976562	1	Valid
Item-73	4	4	3	4	4	4	4	2	4	4						10	9	0.9	0.00976562	0.899014	Valid
Item-74	4	4	3	4	4	4	4	3	4	4						10	10	1	0.000976562	1	Valid
Item-75	4	4	3	4	4	4	2	2	4	2						10	7	0.7	0.117188	0.660177	Invalid
Item-76	4	4	3	4	4	4	4	3	4	4						10	10	1	0.000976562	1	Valid
Item-77	4	4	3	4	2	4	4	3	4	4						10	9	0.9	0.00976562	0.899014	Valid
Item-78	4	4	3	4	3	4	3	2	4	3						10	9	0.9	0.00976562	0.899014	Valid
Item-79	4	4	3	4	3	4	4	4	4	4						10	10	1	0.000976562	1	Valid
Item-80	4	4	3	4	3	4	4	3	4	4						10	10	1	0.000976562	1	Valid
Item-81	4	4	3	4	2	3	1	3	4	1						10	7	0.7	0.117188	0.660177	Invalid
Item-82	4	4	3	4	3	3	4	3	2	4						10	9	0.9	0.00976562	0.899014	Valid
Item-83	4	4	3	4	3	3	4	3	4	4						10	10	1	0.000976562	1	Valid
Item-84	4	4	3	3	3	4	3	3	4	3						10	10	1	0.000976562	1	Valid
Item-85	4	4	3	4	3	4	4	3	4	4						10	10	1	0.000976562	1	Valid
Item-86	4	4	3	4	2	4	4	2	4	4						10	8	0.8	0.0439453	0.790807	Valid
Item-87	4	4	3	4	2	4	4	4	4	4						10	9	0.9	0.00976562	0.899014	Valid
Item-88	4	4	3	4	2	4	4	4	4	4						10	9	0.9	0.00976562	0.899014	Valid
Item-89	4	4	3	4	3	4	4	3	4	4						10	10	1	0.000976562	1	Valid
Item-90	4	4	3	4	3	4	4	2	4	4						10	9	0.9	0.00976562	11	Valid
																					Invalid
																					Invalid
																					Invalid
																					Invalid
																					Invalid
																					Invalid
																					Invalid
																					Invalid
																					Invalid
																					Invalid
																					Invalid
																					Invalid
																					Invalid
																					Invalid
																					Invalid
																					Invalid
																					Invalid
																					Invalid
																					Invalid
																					Invalid
																					Invalid
																					Invalid
																					Invalid
																					Invalid
																					Invalid
																					Invalid
																					Invalid
																					Invalid
																					Invalid
																					Invalid
																					Invalid
																					Invalid
																					Invalid
																					Invalid
																					Invalid
																					Invalid
																					Invalid
																					Invalid
																					Invalid
																					Invalid
																					Invalid
																					Invalid
																					Invalid
																					Invalid
																					Invalid
																					Invalid
																					Invalid
																					Invalid
																					Invalid
																					Invalid
																					Invalid
																					Invalid
																					Invalid
																					Invalid
